# Supplementary material for: Development of Chitosan Polysaccharide-Based Magnetic Gel for Direct Red 83:1 Removal from Water
Source: Gels. 2024 Jul 26;10(8):496. doi: 10.3390/gels10080496 (PMC11354028; doi:10.3390/gels10080496)
Supplement: Supplementary file 1 [file gels-10-00496-s001.zip]

Archive with 1 entries (1 files):
- gels-3088981-supplementary.pdf
